# Supplementary material for: The effect of chronic ankle instability on muscle activations in lower extremities
Source: PLoS One. 2021 Feb 22;16(2):e0247581. doi: 10.1371/journal.pone.0247581 (PMC7899370; doi:10.1371/journal.pone.0247581)
Supplement: S1 File — Averaged root mean squares of the corresponding time frame and onsets of muscle activation from ten unperturbed walking gaits and ten perturbations from each participant were presented in the dataset. (XLSX) [file pone.0247581.s001.xlsx]

## Sheet: magnitude_200ms_pre_heelcontact
ID	group	Pre200_in_RF	Pre200_in_BF	Pre200_in_GMed	Pre200_in_GMax	Pre200_in_RA	Pre200_in_ES	Pre200_Lnon_RF	Pre200_non_BF	Pre200_non_GMed	Pre200_non_GMax	Pre200_non_RA	Pre200_non_ES	Post100_in_RF	Post100_in_BF	Post100_in_GMed	Post100_in_GMax	Post100_in_RA	Post100_in_ES	Post100_non_RF	Post100_non_BF	Post100_non_GMed	Post100_non_GMax	Post100_non_RA	Post100_non_ES	Pert200_in_RF	Pert200_in_BF	Pert200_in_GMed	Pert200_in_GMax	Pert200_in_RA	Pert200_in_ES	Pert200__non_RF	Pert200__non_BF	Pert200_non_GMed	Pert200_non_GMax	Pert200_non_RA	Pert200_non_ES	Per_IN_RF	Per_IN_BF	Per_IN_MED	Per_IN_MAX	Per_IN_RA	Per_IN_ES	Per_NON_RF	Per_NON_BF	Per_NON_Med	Per_NON_Max	Per_NON_RA	Per_NON_ES
1	1	0.0981349	0.0469815	0.0978633	0.579141	3.15828		0.0561525	0.0254566	0.074157	0.110048	0.140131		0.138276	0.033759	0.319582	0.660713	3.85104		0.0859715	0.033215	0.12747	0.165089	0.13615		0.557077	0.0900563	0.871441	1.94998	12.6663		0.564026	0.056239	0.299786	0.402249	0.430757		0.0986864	0.0754628	0.158568	0.126023	0.0344262	0.0493434
2	1	0.0147738	0.0200906	0.0249335	0.121129	0.0796048	0.079034	0.0725052	0.122487	0.0410893	0.128852	2.98235	2.20518	0.0331161	0.0736752	0.158085	0.280039	0.0741037	0.0816432	0.11049	0.0945386	0.322729	0.47197	4.71987	2.20524	0.105319	0.134451	0.312784	1.04487	0.31051	0.298961	0.246509	0.261559	0.522622	0.681236	10.6519	7.16308							0.0886188	0.0806667	0.160758	0.137995	0.0936791	0.0947846
3	1	0.049428	0.209946	0.0822887	0.177072	0.0859059	0.0690413	0.0705081	0.172269	0.0979822	0.122528	0.0460428	0.0925972	0.0576736	0.176499	0.238984	0.693233	0.0841117	0.175303	0.106679	0.0939984	0.216456	0.261246	0.0427914	0.203779	0.740627	0.324724	0.270572	0.941053	0.51122	0.608342	1.28312	0.216142	0.415516	0.268733	0.438099	1.12546	0.0852113	0.047693	0.0984769	0.0959588	0.0929099	0.0928761	0.0801383	0.0654373	0.218437	0.180118	0.100708	0.0776961
4	1	0.0760764	0.197661	0.080062	0.102679	0.0414994	0.138841	0.0356873	0.146901	0.0313974	0.0955623	0.0536382	0.197539	0.203044	0.233617	0.281623	0.291036	0.0528341	0.164638	0.0605648	0.19341	0.0930619	0.30164	0.0618076	0.181351	0.372579	0.235546	0.28375	0.341617	0.123177	0.865917	0.390986	0.339281	0.15529	0.447968	0.217413	0.882719	0.137316	0.0982236	0.109057	0.103251	0.106469	0.1085	0.0953625	0.0976862	0.104239	0.0863852	0.0872245	0.101512
5	1	0.0489161	0.175472	0.0308065	0.225963	0.0803622	0.103064	0.0503521	0.0997494	0.043221	0.693235	0.0981908	0.11453	0.162839	0.119292	0.104877	0.54924	0.0824113	0.235937	0.08693	0.093626	0.132407	1.32795	0.103222	0.219387	0.493262	0.859162	0.26299	1.64993	0.424109	1.25127	0.535014	0.3911	0.269371	2.23977	0.528901	1.52665	0.0921938	0.0411689	0.0984502	0.0938854	0.109801	0.0936934	0.0879477	0.0641623	0.11441	0.0842189	0.0780221	0.0775999
6	1	0.0599202	0.068999	0.0441901	0.239291	0.0550114	0.0748724	0.0557898	0.121654	0.0744938	0.095334	0.016063	0.11013	0.0958657	0.0515245	0.339995	0.852438	0.0423516	0.0829798	0.0885775	0.0428027	0.295329	0.359136	0.018759	0.0979236	0.660331	0.129979	0.275086	0.720692	0.341005	0.374815	0.290003	0.196544	0.214615	0.229789	0.234386	1.02466	0.0999908	0.0700037	0.178333	0.0998701	0.0853863	0.0756876	0.0934141	0.0641696	0.123343	0.111004	0.107457	0.0887984
7	1	0.0595324	0.0915623	0.129164	0.135608	0.0686755	0.226239	0.0565671	0.0977202	0.0385714	0.210435	0.0922286	0.245317	0.139439	0.042318	0.47668	0.384528	0.0856034	0.17027	0.139118	0.0502125	0.24026	0.747096	0.0784546	0.145463	0.849984	0.358217	0.482032	0.637208	0.235854	0.615866	0.990055	0.308047	0.235873	0.52309	0.155543	0.746364	0.101508	0.0414824	0.163024	0.169391	0.23021	0.085061	0.0940528	0.039998	0.120334	0.179148	0.130155	0.0807315
8	1	0.0470168	0.0905821	0.06618	0.181274	0.0697832	0.179633	0.0484597	0.215469	0.106972	0.218901	0.114238	0.159847	0.110638	0.0350088	0.343039	0.769282	0.0902827	0.123591	0.111036	0.239652	0.382794	0.78697	0.15447	0.0988274	0.823997	0.357871	0.522182	0.865797	0.263911	1.11474	0.741086	0.513821	0.61815	0.774031	0.188058	1.38784	0.0813243	0.0405433	0.0826257	0.0766699	0.124966	0.0142018	0.0813675	0.0469583	0.0937921	0.0749028	0.135337	0.0731258
9	1	0.0270744	0.0966565	0.0401532	0.0524718	0.0290425	0.218724	0.0303659	0.123278	0.0358155	0.077593	0.0422173	0.20417	0.0956258	0.0569412	0.114491	0.116757	0.0308626	0.154811	0.099804	0.0589233	0.117397	0.109283	0.0339527	0.120823	0.166491	0.111018	0.204469	0.176238	0.095356	0.765014	0.390642	0.150683	0.24754	0.231923	0.11734	1.15279	0.105993	0.0569062	0.083468	0.0711994	0.124833	0.0956478	0.12072	0.0510957	0.109634	0.0638839	0.0911998	0.0913026
10	1	0.0310221	0.0776895	0.055623	0.0932032	0.0221956	0.0598109	0.0249207	0.0469349	0.0765792	0.0807902	0.0148767	0.0810567	0.0633936	0.148648	0.135633	0.449427	0.0183796	0.132406	0.0426145	0.0401574	0.259174	0.455373	0.0151257	0.124666	0.48215	0.154915	0.406237	0.719962	0.150262	0.661499	0.607215	0.0822979	0.426757	0.440972	0.144921	0.703011	0.0999633	0.0602249	0.107293	0.113076	0.0873961	0.0746309	0.128328	0.056807	0.130181	0.167093	0.108792	0.0820357
11	2	0.0514102	0.162109	0.0466102	0.700135	0.0454322	0.164472	0.050909	0.17158	0.0372559	0.143613	0.0505292	0.185854	0.139366	0.114703	0.327027	0.556752	0.0309644	0.140011	0.108274	0.0784559	0.341243	0.5683	0.0402362	0.275964	0.425214	0.509366	0.787348	1.73109	0.163917	0.567328	0.827309	0.315185	0.435528	1.28438	0.310683	0.760342	0.0904368	0.0722005	0.0986438	0.0801415	0.1077	0.101485	0.0921991	0.050474	0.104073	0.163893	0.100507	0.0800841
12	2	0.0952511	0.221229	0.0816565	0.266936	0.111363	0.283243	0.0901653	0.339608	0.160769	0.23862	0.101556	0.241779	0.0965036	0.0664301	0.296703	0.415432	0.135198	0.189493	0.176061	0.357781	0.521913	0.533805	0.109169	0.225165	0.544582	0.251832	0.324854	0.524334	0.235233	0.33262	0.304931	0.383715	0.537299	0.888238	0.173004	0.35343	0.120948	0.0590354	0.124263	0.168924	0.16047	0.0795443	0.121344	0.147399	0.156736	0.131091	0.164722	0.124666
13	2	0.0369199	0.0804823	0.104378	0.264251	0.0637678	0.0434566	0.0370819	0.105113	0.0987732	0.141001	0.0235883	0.0437722	0.291033	0.0539782	0.525893	1.31785	0.0679284	0.0758741	0.0888319	0.068317	0.471098	0.502925	0.0307684	0.0897757	1.23511	0.220107	0.722261	1.55111	0.417371	0.483345	0.549609	0.294679	0.698682	0.743006	0.0936135	0.628816	0.0858626	0.039489	0.114968	0.183573	0.115226	0.0948675	0.0830187	0.0639552	0.125435	0.163655	0.104226	0.0963813
14	2	0.0473619	0.124116	0.031615	0.0660339	0.0746127	0.0662636	0.0609675	0.130326	0.0556894	0.0758862	0.0103258	0.135965	0.10259	0.100837	0.229722	0.229281	0.074268	0.103063	0.429242	0.106712	0.389667	0.337964	0.00968396	0.143773	0.729671	0.699327	0.402479	0.377763	0.468528	1.91125	1.2551	0.444532	0.645783	0.668225	0.0898894	1.57768							0.11682	0.0472655	0.171331	0.120291	0.114986	0.0661175
15	2	0.119422	0.281037	0.0803034	0.104088	0.0350211	0.211513	0.0530201	0.224281	0.0882971	0.0687205	0.0468568	0.18837	0.291964	0.144648	0.552836	0.283891	0.0360514	0.131182	0.112672	0.14109	0.614637	0.318076	0.0513947	0.135908	0.826784	0.45147	0.725876	0.316186	0.174724	0.711835	0.489896	0.522713	1.06766	0.252615	0.28037	0.818222	0.0856165	0.0455423	0.103486	0.0995229	0.10354	0.0690095	0.091752	0.0628337	0.0984263	0.0847169	0.106176	0.0724869
16	2	0.0417309	0.507894	0.254111	0.089968	0.0474228	0.198537	0.0408011	0.0496646	0.190063	0.0822552	0.0375419	0.153021	0.0903305	0.172759	0.894592	0.270267	0.080993	0.0776373	0.135141	0.0164828	0.607273	0.203526	0.0269564	0.0443699	0.90572	3.83634	1.22763	0.405373	0.377594	0.74533	0.994317	0.510121	1.06351	0.60863	0.246687	0.753578	0.0927894	0.0488623	0.156777	0.160589	0.0894624	0.0448202	0.0836502	0.0457278	0.13432	0.130999	0.0969474	0.061195
17	2	0.102474	0.0985737	0.0950982	0.227388	0.0225721	0.0538978	0.0689685	0.0662907	0.182775	0.283703	0.0263426	0.0555492	0.567652	0.0296711	0.38964	0.729908	0.02001	0.100252	0.0769745	0.0991134	0.51419	0.665953	0.0248843	0.059677	0.983932	0.343613	0.35227	0.50716	0.294451	0.994129	1.11704	0.316548	0.478604	0.852165	0.328412	1.61555	0.107903	0.0850823	0.107827	0.0776509	0.11747	0.0668016	0.101639	0.0495653	0.163652	0.0778751	0.108987	0.0689405
18	2	0.071446	0.157448	0.0630555	0.0796985	0.0570503	0.142226	1.03366	0.240756	0.0673556	0.144713	0.0575535	0.15812	0.114054	0.114388	0.384032	0.327712	0.0512756	0.244175	1.54161	0.254571	0.28463	0.449954	0.0595248	0.165065	0.250212	0.41172	0.377471	0.198347	0.138794	0.47549	3.61477	0.418534	0.339711	0.291769	0.0934945	0.393887	0.111176	0.0373577	0.116187	0.147944	0.130381	0.0896018	0.072714	0.0646191	0.106763	0.0941023	0.13641	0.0926417
19	1	0.0469292	0.13927	0.0460384	0.106428	0.184884	0.112639	0.0238876	0.104611	0.123479	0.0942674	0.181795	0.0635074	0.0749828	0.12703	0.362799	0.632812	0.148294	0.187979	0.0377737	0.0680314	0.504396	0.351232	0.135078	0.074361	1.09028	0.420054	0.521024	0.702114	1.77658	1.0289	1.06492	0.578464	0.88988	0.346943	2.51444	1.94935	0.0846797	0.0410601	0.10237	0.226552	0.107839	0.0847759	0.0900714	0.0891991	0.10635	0.199944	0.103926	0.102002
20	1	0.0263649	0.0984899	0.099518	0.0565943	0.105371	0.0765848	0.0226819	0.0733265	0.0812296	0.0648392	0.069713	0.123694	0.100005	0.0608298	0.385351	0.197159	0.0673366	0.128738	0.0557649	0.0427959	0.292873	0.169988	0.0686094	0.140562	0.541605	0.636226	0.92752	0.217116	0.190173	1.1057	0.416978	0.306938	0.25928	0.141371	0.482255	1.43456	0.0991966	0.0483368	0.109294	0.0848516	0.107641	0.0811422	0.0801309	0.0674797	0.0805797	0.0800981	0.137313	0.0829042
21	1	0.145497	0.224688	0.0928877	0.195761	0.070071	0.225559	0.0987926	0.352073	0.133237	0.165123	0.0324392	0.219118	0.158581	0.0801911	0.450711	0.891351	0.060612	0.0924302	0.140561	0.170538	0.882308	0.6916	0.0290841	0.0700573	1.98202	0.633255	0.696383	0.804439	0.458924	0.722487	0.948893	1.09587	0.76315	0.559055	0.260188	0.633413	0.0897757	0.0514382	0.129066	-0.233962	0.0995778	0.0348694	0.0866652	0.0741324	0.127242	0.162551	0.0971444	0.0871181
22	2	0.039199	0.278163	0.190305	0.315804	0.0328917	0.171998	0.0731648	0.130148	0.137685	0.100279	0.0294192	0.0913746	0.0276803	0.0891638	0.399013	0.656677	0.0349857	0.151671	0.120921	0.152635	0.521514	0.279513	0.0351049	0.0823471	0.698203	0.505675	0.441756	0.629787	0.288072	2.82907	0.971421	0.768097	0.420676	0.319645	0.262328	1.72652	0.0987373	0.0513737	0.138834	0.170721	0.117116	0.0929285	0.140168	0.108084	0.160344	0.0789187	0.103547	0.0796659
23	2	0.0452652	0.162393	0.124714	0.196043	0.0226865		0.0264765	0.226902	0.0271419	0.136187	0.0182122		0.0951905	0.0326443	0.676102	0.588575	0.0206535		0.0465483	0.0482733	0.0833413	0.545901	0.0138681		1.36593	0.241736	1.0714	0.389225	0.0623961		0.46792	0.382921	0.406613	0.392743	0.0547297		0.101428	-0.0026698	0.0993484	0.101811	0.109167	0.090887
24	2	0.178939	0.363857	0.148491	0.399457	0.0227966	0.192599	0.101333	0.311921	0.0584853	0.239119	0.0204285	0.116335	0.347985	0.13309	0.36781	1.10759	0.0174161	0.237407	0.163061	0.161118	0.374619	1.65422	0.0104465	0.219285	2.98107	0.17419	0.360683	0.706131	0.154467	0.765586	2.0194	0.415305	0.642193	1.7759	0.440574	0.564798	0.0850635	0.201387	0.168181	0.17939	0.11216	0.0940859	0.0758967	0.0481374	0.177448	0.185063	0.107388	0.0827225
25	2	0.0283903	0.0350301	0.0715071	0.0621926	0.0808082	0.111652	0.0163552	0.0369393	0.0832588	0.0977688	0.0803714	0.221198	0.0574148	0.0208892	0.251972	0.162647	0.0731731	0.05846	0.0331702	0.0175964	0.231417	0.210712	0.0578701	0.0823138	0.46943	0.395651	0.388965	0.1309	0.932285	0.888481	0.527468	0.239572	0.285268	0.359793	1.30623	1.32261	0.0852975	0.048752	0.101569	0.187802	0.102555	0.0672238	0.0888695	0.0703302	0.0823353	0.0727105	0.0968528	0.0720817
26	2	0.0305957	0.118342	0.0801446	0.0390691	0.0405635	0.12316	0.0126664	0.0969846	0.0703088	0.128944	0.0370425	0.0993027	0.0800387	0.061165	0.267024	0.189106	0.0550893	0.10919	0.0214105	0.0801831	0.216336	0.328586	0.0254349	0.0901132	0.388784	0.273864	0.435893	0.124914	0.121236	0.469757	0.157997	0.19128	0.355938	0.439265	0.0993411	0.767429	0.147469	0.0463667	0.108927	0.127779	0.1161	0.0889921	0.103238	0.0570124	0.096225	0.108071	0.128656	0.084005
[truncated: 12 more columns]
